# Supplementary material for: Review of Afrotropical Figitinae (Figitidae, Cynipoidea, Hymenoptera) with the first records of Neralsia and Lonchidia for the region
Source: Zookeys. 2014 Nov 10;(453):37–69. doi: 10.3897/zookeys.453.8511 (PMC4258626; doi:10.3897/zookeys.453.8511)
Supplement: XML Treatment for Figites [file zookeys.453.8511-treatment1.xml]

<!DOCTYPE tp:taxon-treatment
  PUBLIC "-//TaxonX//DTD Taxonomic Treatment Publishing DTD v0 20100105//EN" "tax-treatment-NSO.dtd">
<tp:taxon-treatment xmlns:tp="http://www.plazi.org/taxpub"><tp:treatment-meta><kwd-group><label>Taxon classification</label><kwd><named-content content-type="kingdom">Animalia</named-content></kwd><kwd><named-content content-type="order">Hymenoptera</named-content></kwd><kwd><named-content content-type="family">Figitidae</named-content></kwd></kwd-group><mixed-citation publication-type="journal"><person-group><name><surname>van Noort</surname><given-names>Simon</given-names></name><name><surname>Buffington</surname><given-names>Matthew L.</given-names></name><name><surname>Forshage</surname><given-names>Mattias</given-names></name></person-group><article-title>Review of Afrotropical <tp:taxon-name><tp:taxon-name-part taxon-name-part-type="subfamily">Figitinae</tp:taxon-name-part></tp:taxon-name> (<tp:taxon-name><tp:taxon-name-part taxon-name-part-type="family">Figitidae</tp:taxon-name-part></tp:taxon-name>, <tp:taxon-name><tp:taxon-name-part taxon-name-part-type="superfamily">Cynipoidea</tp:taxon-name-part></tp:taxon-name>, <tp:taxon-name><tp:taxon-name-part taxon-name-part-type="order">Hymenoptera</tp:taxon-name-part></tp:taxon-name>) with the first records of <italic><tp:taxon-name><tp:taxon-name-part taxon-name-part-type="genus">Neralsia</tp:taxon-name-part></tp:taxon-name></italic> and <italic><tp:taxon-name><tp:taxon-name-part taxon-name-part-type="genus">Lonchidia</tp:taxon-name-part></tp:taxon-name></italic> for the region</article-title><source>Zookeys</source><day>10</day><month>11</month><year>2014</year><volume>2014</volume><issue>453</issue><fpage>37</fpage><lpage>69</lpage><pub-id pub-id-type="doi">10.3897/zookeys.453.8511</pub-id></mixed-citation></tp:treatment-meta><tp:nomenclature><tp:taxon-name>
                        <tp:taxon-name-part taxon-name-part-type="genus">Figites</tp:taxon-name-part>
                    </tp:taxon-name><tp:taxon-authority>Latreille, 1802</tp:taxon-authority><tp:nomenclature-citation-list><tp:nomenclature-citation><tp:taxon-name><tp:taxon-name-part taxon-name-part-type="genus">Figites</tp:taxon-name-part></tp:taxon-name><comment> Latreille, 1802: 307. Type species: <italic><tp:taxon-name><tp:taxon-name-part taxon-name-part-type="genus">Cynips</tp:taxon-name-part> <tp:taxon-name-part taxon-name-part-type="species">scutellaris</tp:taxon-name-part></tp:taxon-name></italic> Rossi, 1794, by subsequent designation.</comment></tp:nomenclature-citation><tp:nomenclature-citation><tp:taxon-name><tp:taxon-name-part taxon-name-part-type="genus">Psilogaster</tp:taxon-name-part></tp:taxon-name><comment> Hartig, 1840: 187 &amp; 202. Type species: <italic><tp:taxon-name><tp:taxon-name-part taxon-name-part-type="genus">Figites</tp:taxon-name-part> <tp:taxon-name-part taxon-name-part-type="species">anthomyiarium</tp:taxon-name-part></tp:taxon-name></italic> Bouché, 1834, by original designation.</comment></tp:nomenclature-citation><tp:nomenclature-citation><tp:taxon-name><tp:taxon-name-part taxon-name-part-type="genus">Pycnotrichia</tp:taxon-name-part></tp:taxon-name><comment> Förster, 1869: 363 &amp; 366. Type species: <italic><tp:taxon-name><tp:taxon-name-part taxon-name-part-type="genus">Pycnotrichia</tp:taxon-name-part> <tp:taxon-name-part taxon-name-part-type="species">erythropa</tp:taxon-name-part></tp:taxon-name></italic> Förster, 1869 by monotypy and original designation.</comment></tp:nomenclature-citation><tp:nomenclature-citation><tp:taxon-name><tp:taxon-name-part taxon-name-part-type="genus">Omalaspoides</tp:taxon-name-part></tp:taxon-name><comment> Hedicke, 1913: 146. Type species: <italic><tp:taxon-name><tp:taxon-name-part taxon-name-part-type="genus">Omalaspoides</tp:taxon-name-part> <tp:taxon-name-part taxon-name-part-type="species">letzneri</tp:taxon-name-part></tp:taxon-name></italic> Hedicke, 1913 by original designation.</comment></tp:nomenclature-citation></tp:nomenclature-citation-list></tp:nomenclature><tp:treatment-sec sec-type="Diagnosis"><title>Diagnosis.</title><p>Large figitines with reduced pubescence on wings (often completely hairless) and more or less striate mesosomal sides. Easily separated from <italic><tp:taxon-name><tp:taxon-name-part taxon-name-part-type="genus">Xyalophora</tp:taxon-name-part></tp:taxon-name></italic> and <italic><tp:taxon-name><tp:taxon-name-part taxon-name-part-type="genus">Neralsia</tp:taxon-name-part></tp:taxon-name></italic> by the rounded scutellum (no indication of a spine in outline in dorsal view), although the posterior scutellar rim appears as a tooth in lateral view. Stiff, stout hairs present across most of body, distally bifurcate.</p></tp:treatment-sec><tp:treatment-sec sec-type="Distribution"><title>Distribution.</title><p>Probably worldwide, but to date no records from the Oriental and Oceanic regions have been published. Afrotropical records: Democratic Republic of Congo (<xref ref-type="bibr" rid="B3">Benoit 1956</xref>), Cameroon, Ethiopia, Kenya, South Africa, Uganda, Yemen (new records).</p></tp:treatment-sec><tp:treatment-sec sec-type="Biology"><title>Biology.</title><p>Parasitoids of calyptrate <tp:taxon-name><tp:taxon-name-part taxon-name-part-type="suborder">Brachycera</tp:taxon-name-part></tp:taxon-name> larvae in decomposing substrates (<xref ref-type="bibr" rid="B36">Hennig 1976</xref>; <xref ref-type="bibr" rid="B37">James 1928</xref>; <xref ref-type="bibr" rid="B38">Thomas and Morgan 1972</xref>).</p></tp:treatment-sec><tp:treatment-sec sec-type="Comments"><title>Comments.</title><p>This is a rare genus in the region. On a global scale, it is poorly circumscribed versus several smaller genera, and many of its nominal species are of doubtful identity.</p><!--PageBreak--></tp:treatment-sec><ref-list><ref id="B3"><mixed-citation xmlns:xlink="http://www.w3.org/1999/xlink" xlink:type="simple"><person-group><name name-style="western"><surname>Benoit</surname><given-names>PLG</given-names></name></person-group> (<year>1956</year>) <article-title><tp:taxon-name><tp:taxon-name-part taxon-name-part-type="subfamily">Figitinae</tp:taxon-name-part></tp:taxon-name> nouveaux du Congo Belge (<tp:taxon-name><tp:taxon-name-part taxon-name-part-type="family">Cynip.</tp:taxon-name-part></tp:taxon-name>-<tp:taxon-name><tp:taxon-name-part taxon-name-part-type="family">Figitidae</tp:taxon-name-part></tp:taxon-name>).</article-title><source>Revue de Zoologie et de Botanique Africaines</source><volume>53</volume>: <fpage>377</fpage>–<lpage>384</lpage>.</mixed-citation></ref><ref id="B36"><mixed-citation xmlns:xlink="http://www.w3.org/1999/xlink" xlink:type="simple"><person-group><name name-style="western"><surname>Hennig</surname><given-names>W</given-names></name></person-group> (<year>1976</year>) <article-title>63a – Anthomyiidae, T 3.</article-title> In: <person-group><name name-style="western"><surname>Lindner</surname><given-names>E</given-names></name></person-group> (<role>Ed.</role>) <source>Die Fliegen der palearktischen Region</source>. <publisher-loc>Stuttgart</publisher-loc>, <fpage>681</fpage>–<lpage>974</lpage>.</mixed-citation></ref><ref id="B37"><mixed-citation xmlns:xlink="http://www.w3.org/1999/xlink" xlink:type="simple"><person-group><name name-style="western"><surname>James</surname><given-names>HC</given-names></name></person-group> (<year>1928</year>) <article-title>On the life-histories and economic status of certain Cynipid parasites of Dipterous larvae, with descriptions of some new larval forms.</article-title><source>Annals of Applied Biology</source><volume>15</volume>: <fpage>287</fpage>–<lpage>316</lpage>.</mixed-citation></ref><ref id="B38"><mixed-citation xmlns:xlink="http://www.w3.org/1999/xlink" xlink:type="simple"><person-group><name name-style="western"><surname>Thomas</surname><given-names>G</given-names></name><name name-style="western"><surname>Morgan</surname><given-names>C</given-names></name></person-group> (<year>1972</year>) <article-title>Parasites of the horn fly in Missouri.</article-title><source>Journal of Economic Entomology</source>, <volume>65</volume>: <fpage>169</fpage>–<lpage>174</lpage>.</mixed-citation></ref></ref-list></tp:taxon-treatment>
