# Supplementary material for: Review of Afrotropical Figitinae (Figitidae, Cynipoidea, Hymenoptera) with the first records of Neralsia and Lonchidia for the region
Source: Zookeys. 2014 Nov 10;(453):37–69. doi: 10.3897/zookeys.453.8511 (PMC4258626; doi:10.3897/zookeys.453.8511)
Supplement: XML Treatment for Lonchidia clavicornis [file zookeys.453.8511-treatment4.xml]

<!DOCTYPE tp:taxon-treatment
  PUBLIC "-//TaxonX//DTD Taxonomic Treatment Publishing DTD v0 20100105//EN" "tax-treatment-NSO.dtd">
<tp:taxon-treatment xmlns:tp="http://www.plazi.org/taxpub"><tp:treatment-meta><kwd-group><label>Taxon classification</label><kwd><named-content content-type="kingdom">Animalia</named-content></kwd><kwd><named-content content-type="order">Hymenoptera</named-content></kwd><kwd><named-content content-type="family">Figitidae</named-content></kwd></kwd-group><mixed-citation publication-type="journal"><person-group><name><surname>van Noort</surname><given-names>Simon</given-names></name><name><surname>Buffington</surname><given-names>Matthew L.</given-names></name><name><surname>Forshage</surname><given-names>Mattias</given-names></name></person-group><article-title>Review of Afrotropical <tp:taxon-name><tp:taxon-name-part taxon-name-part-type="subfamily">Figitinae</tp:taxon-name-part></tp:taxon-name> (<tp:taxon-name><tp:taxon-name-part taxon-name-part-type="family">Figitidae</tp:taxon-name-part></tp:taxon-name>, <tp:taxon-name><tp:taxon-name-part taxon-name-part-type="superfamily">Cynipoidea</tp:taxon-name-part></tp:taxon-name>, <tp:taxon-name><tp:taxon-name-part taxon-name-part-type="order">Hymenoptera</tp:taxon-name-part></tp:taxon-name>) with the first records of <italic><tp:taxon-name><tp:taxon-name-part taxon-name-part-type="genus">Neralsia</tp:taxon-name-part></tp:taxon-name></italic> and <italic><tp:taxon-name><tp:taxon-name-part taxon-name-part-type="genus">Lonchidia</tp:taxon-name-part></tp:taxon-name></italic> for the region</article-title><source>Zookeys</source><day>10</day><month>11</month><year>2014</year><volume>2014</volume><issue>453</issue><fpage>37</fpage><lpage>69</lpage><pub-id pub-id-type="doi">10.3897/zookeys.453.8511</pub-id></mixed-citation></tp:treatment-meta><tp:nomenclature><tp:taxon-name>
                        <tp:taxon-name-part taxon-name-part-type="genus">Lonchidia</tp:taxon-name-part>
                        <tp:taxon-name-part taxon-name-part-type="species">clavicornis</tp:taxon-name-part>
                    </tp:taxon-name><tp:taxon-authority>Thomson, 1862</tp:taxon-authority><xref ref-type="fig" rid="F3">Figure 3</xref><!--PageBreak--><!--PageBreak--></tp:nomenclature><tp:treatment-sec sec-type="Material examined"><title>Material examined.</title><p>1F: South Africa, Cape Province, 10 km S of Citrusdal, Koornlandskloof, <named-content xmlns:xlink="http://www.w3.org/1999/xlink" content-type="dwc:verbatimCoordinates" xlink:type="simple">S32°40', E19°02'</named-content>, 5–9.X.1994, marshy meadow at riverside, Malaise trap, leg. Michael Söderlund, MZLU 2013 227 (MZLU).</p></tp:treatment-sec><tp:treatment-sec><!--Section generated to contain objects referenced in tp:taxon-treatment.--><fig id="F3" position="float" orientation="portrait"><label>Figure 3.</label><caption><p><italic><tp:taxon-name><tp:taxon-name-part taxon-name-part-type="genus">Lonchidia</tp:taxon-name-part> <tp:taxon-name-part taxon-name-part-type="species">clavicornis</tp:taxon-name-part></tp:taxon-name></italic> Thomson female. <bold>A</bold> lateral habitus <bold>B</bold> dorsal habitus <bold>C</bold> head and mesosoma, lateral view <bold>D</bold> head anterio-lateral view <bold>E</bold> mesosoma, dorsal view <bold>F</bold> wings (inset: data labels).</p></caption><graphic xmlns:xlink="http://www.w3.org/1999/xlink" xlink:href="zookeys-453-037-g003.jpg" position="float" orientation="portrait" xlink:type="simple" id="oo_33815.jpg"/></fig></tp:treatment-sec></tp:taxon-treatment>
