# Supplementary material for: Review of Afrotropical Figitinae (Figitidae, Cynipoidea, Hymenoptera) with the first records of Neralsia and Lonchidia for the region
Source: Zookeys. 2014 Nov 10;(453):37–69. doi: 10.3897/zookeys.453.8511 (PMC4258626; doi:10.3897/zookeys.453.8511)
Supplement: XML Treatment for Neralsia [file zookeys.453.8511-treatment5.xml]

<!DOCTYPE tp:taxon-treatment
  PUBLIC "-//TaxonX//DTD Taxonomic Treatment Publishing DTD v0 20100105//EN" "tax-treatment-NSO.dtd">
<tp:taxon-treatment xmlns:tp="http://www.plazi.org/taxpub"><tp:treatment-meta><kwd-group><label>Taxon classification</label><kwd><named-content content-type="kingdom">Animalia</named-content></kwd><kwd><named-content content-type="order">Hymenoptera</named-content></kwd><kwd><named-content content-type="family">Figitidae</named-content></kwd></kwd-group><mixed-citation publication-type="journal"><person-group><name><surname>van Noort</surname><given-names>Simon</given-names></name><name><surname>Buffington</surname><given-names>Matthew L.</given-names></name><name><surname>Forshage</surname><given-names>Mattias</given-names></name></person-group><article-title>Review of Afrotropical <tp:taxon-name><tp:taxon-name-part taxon-name-part-type="subfamily">Figitinae</tp:taxon-name-part></tp:taxon-name> (<tp:taxon-name><tp:taxon-name-part taxon-name-part-type="family">Figitidae</tp:taxon-name-part></tp:taxon-name>, <tp:taxon-name><tp:taxon-name-part taxon-name-part-type="superfamily">Cynipoidea</tp:taxon-name-part></tp:taxon-name>, <tp:taxon-name><tp:taxon-name-part taxon-name-part-type="order">Hymenoptera</tp:taxon-name-part></tp:taxon-name>) with the first records of <italic><tp:taxon-name><tp:taxon-name-part taxon-name-part-type="genus">Neralsia</tp:taxon-name-part></tp:taxon-name></italic> and <italic><tp:taxon-name><tp:taxon-name-part taxon-name-part-type="genus">Lonchidia</tp:taxon-name-part></tp:taxon-name></italic> for the region</article-title><source>Zookeys</source><day>10</day><month>11</month><year>2014</year><volume>2014</volume><issue>453</issue><fpage>37</fpage><lpage>69</lpage><pub-id pub-id-type="doi">10.3897/zookeys.453.8511</pub-id></mixed-citation></tp:treatment-meta><tp:nomenclature><tp:taxon-name>
                        <tp:taxon-name-part taxon-name-part-type="genus">Neralsia</tp:taxon-name-part>
                    </tp:taxon-name><tp:taxon-authority>Cameron, 1883</tp:taxon-authority><tp:nomenclature-citation-list><tp:nomenclature-citation><tp:taxon-name><tp:taxon-name-part taxon-name-part-type="genus">Neralsia</tp:taxon-name-part></tp:taxon-name><comment> Cameron, 1883: 4. Type species: <italic><tp:taxon-name><tp:taxon-name-part taxon-name-part-type="genus">Neralsia</tp:taxon-name-part> <tp:taxon-name-part taxon-name-part-type="species">rufipes</tp:taxon-name-part></tp:taxon-name></italic> Cameron, 1883, by monotypy and original designation.</comment></tp:nomenclature-citation><tp:nomenclature-citation><tp:taxon-name><tp:taxon-name-part taxon-name-part-type="genus">Xyalosema</tp:taxon-name-part></tp:taxon-name><comment> Dalla Torre &amp; Kieffer, 1910: 73 &amp; 94. Replacement name for <italic><tp:taxon-name><tp:taxon-name-part taxon-name-part-type="genus">Solenaspis</tp:taxon-name-part></tp:taxon-name></italic> Ashmead, 1887.</comment></tp:nomenclature-citation><tp:nomenclature-citation><tp:taxon-name><tp:taxon-name-part taxon-name-part-type="genus">Solenaspis</tp:taxon-name-part></tp:taxon-name><comment> Ashmead, 1887: 151 &amp; 155. Unavailable junior homonym of <italic><tp:taxon-name><tp:taxon-name-part taxon-name-part-type="genus">Solenaspis</tp:taxon-name-part></tp:taxon-name></italic> Osten Sacken, 1881 (<tp:taxon-name><tp:taxon-name-part taxon-name-part-type="order">Diptera</tp:taxon-name-part></tp:taxon-name>). Type species: <italic><tp:taxon-name><tp:taxon-name-part taxon-name-part-type="genus">Solenaspis</tp:taxon-name-part> <tp:taxon-name-part taxon-name-part-type="species">hyalinipennis</tp:taxon-name-part></tp:taxon-name></italic> Ashmead, 1887 by monotypy and original designation.</comment></tp:nomenclature-citation></tp:nomenclature-citation-list></tp:nomenclature><tp:treatment-sec sec-type="Diagnosis"><title>Diagnosis.</title><p>Along with <italic><tp:taxon-name><tp:taxon-name-part taxon-name-part-type="genus">Xyalophora</tp:taxon-name-part></tp:taxon-name></italic>, this is the only known figitine in the Afrotropical Region with a scutellar spine. <italic><tp:taxon-name><tp:taxon-name-part taxon-name-part-type="genus">Neralsia</tp:taxon-name-part></tp:taxon-name></italic> can be distinguished from <italic><tp:taxon-name><tp:taxon-name-part taxon-name-part-type="genus">Xyalophora</tp:taxon-name-part></tp:taxon-name></italic> by whether or not the notauli are horizontally striate: smooth in <italic><tp:taxon-name><tp:taxon-name-part taxon-name-part-type="genus">Neralsia</tp:taxon-name-part></tp:taxon-name></italic>, striate in <italic><tp:taxon-name><tp:taxon-name-part taxon-name-part-type="genus">Xyalophora</tp:taxon-name-part></tp:taxon-name></italic> (<xref ref-type="bibr" rid="B24">Jiménez et al. 2008c</xref>). Also, most <italic><tp:taxon-name><tp:taxon-name-part taxon-name-part-type="genus">Neralsia</tp:taxon-name-part></tp:taxon-name></italic> have longer, more robust scutellar spines than <italic><tp:taxon-name><tp:taxon-name-part taxon-name-part-type="genus">Xyalophora</tp:taxon-name-part></tp:taxon-name></italic>, but in specimens we have examined, this character varies with overall size of the specimen. This taxon also resembles <italic><tp:taxon-name><tp:taxon-name-part taxon-name-part-type="genus">Prosaspicera</tp:taxon-name-part></tp:taxon-name></italic> (<tp:taxon-name><tp:taxon-name-part taxon-name-part-type="subfamily">Aspicerinae</tp:taxon-name-part></tp:taxon-name>), which also possess a distinct scutellar spine, but can be separated from <italic><tp:taxon-name><tp:taxon-name-part taxon-name-part-type="genus">Prosaspicera</tp:taxon-name-part></tp:taxon-name></italic> by the lack of a facial impression on the head (present in <italic><tp:taxon-name><tp:taxon-name-part taxon-name-part-type="genus">Prosaspicera</tp:taxon-name-part></tp:taxon-name></italic>), and lack of a ligulate metasoma T2.</p><fig id="F3" position="float" orientation="portrait"><label>Figure 3.</label><caption><p><italic><tp:taxon-name><tp:taxon-name-part taxon-name-part-type="genus">Lonchidia</tp:taxon-name-part> <tp:taxon-name-part taxon-name-part-type="species">clavicornis</tp:taxon-name-part></tp:taxon-name></italic> Thomson female. <bold>A</bold> lateral habitus <bold>B</bold> dorsal habitus <bold>C</bold> head and mesosoma, lateral view <bold>D</bold> head anterio-lateral view <bold>E</bold> mesosoma, dorsal view <bold>F</bold> wings (inset: data labels).</p></caption><graphic xmlns:xlink="http://www.w3.org/1999/xlink" xlink:href="zookeys-453-037-g003.jpg" position="float" orientation="portrait" xlink:type="simple" id="oo_33815.jpg"/></fig></tp:treatment-sec><tp:treatment-sec sec-type="Comments"><title>Comments.</title><p>Rare in Afrotropical region. The genus is extremely species-rich in the Neotropical region and has recently been revised in a series of papers by <xref ref-type="bibr" rid="B17">Jiménez et al. (2004</xref>, <xref ref-type="bibr" rid="B18">2005a</xref>, <xref ref-type="bibr" rid="B19">2005b</xref>, <xref ref-type="bibr" rid="B20">2006</xref>, <xref ref-type="bibr" rid="B21">2007</xref>, <xref ref-type="bibr" rid="B22">2008a</xref>, <xref ref-type="bibr" rid="B23">2008b</xref>), <xref ref-type="bibr" rid="B25">Jiménez and Pujade-Villar (2009)</xref>; <xref ref-type="bibr" rid="B30">Petersen-Silva and Pujade-Villar (2010)</xref>; <xref ref-type="bibr" rid="B31">Petersen-Silva et al. (2010)</xref> and <xref ref-type="bibr" rid="B32">Pujade-Villar et al. 2006</xref>. <italic><tp:taxon-name><tp:taxon-name-part taxon-name-part-type="genus">Neralsia</tp:taxon-name-part></tp:taxon-name></italic> is also common throughout the Nearctic Region, but species limits have not been thoroughly established (Buffington, pers. obs.)</p></tp:treatment-sec><tp:treatment-sec sec-type="Distribution"><title>Distribution.</title><p>Mainly Neotropical, but with single species in the Nearctic and Afrotropical regions. Purported records from the Oriental region and the east Palearctic are unconfirmed. Afrotropical records: Central African Republic, South Africa (here).</p></tp:treatment-sec><tp:treatment-sec sec-type="Biology"><title>Biology.</title><p>Parasitoids of calyptrate <tp:taxon-name><tp:taxon-name-part taxon-name-part-type="suborder">Brachycera</tp:taxon-name-part></tp:taxon-name> larvae in decomposing substrates (<xref ref-type="bibr" rid="B10">Díaz et al. 2000</xref>; Thomas and Morgan 1972).</p><!--PageBreak--></tp:treatment-sec><ref-list><ref id="B24"><mixed-citation xmlns:xlink="http://www.w3.org/1999/xlink" xlink:type="simple"><person-group><name name-style="western"><surname>Jiménez</surname><given-names>M</given-names></name><name name-style="western"><surname>Paretas-Martínez</surname><given-names>J</given-names></name><name name-style="western"><surname>Pujade-Villar</surname><given-names>J</given-names></name></person-group> (<year>2008c</year>) <article-title>Revision of <italic><tp:taxon-name><tp:taxon-name-part taxon-name-part-type="genus">Xyalophora</tp:taxon-name-part></tp:taxon-name></italic> Kieffer and description of <italic><tp:taxon-name><tp:taxon-name-part taxon-name-part-type="genus">Xyalophoroides</tp:taxon-name-part></tp:taxon-name></italic> gen. n. (<tp:taxon-name><tp:taxon-name-part taxon-name-part-type="order">Hymenoptera</tp:taxon-name-part></tp:taxon-name>: <tp:taxon-name><tp:taxon-name-part taxon-name-part-type="family">Figitidae</tp:taxon-name-part></tp:taxon-name>: <tp:taxon-name><tp:taxon-name-part taxon-name-part-type="subfamily">Figitinae</tp:taxon-name-part></tp:taxon-name>).</article-title><source>European Journal of Entomology</source><volume>105</volume>: <fpage>751</fpage>–<lpage>769</lpage>. doi: <ext-link ext-link-type="doi" xlink:href="10.14411/eje.2008.101" xlink:type="simple">10.14411/eje.2008.101</ext-link></mixed-citation></ref><ref id="B17"><mixed-citation xmlns:xlink="http://www.w3.org/1999/xlink" xlink:type="simple"><person-group><name name-style="western"><surname>Jiménez</surname><given-names>M</given-names></name><name name-style="western"><surname>Díaz</surname><given-names>NB</given-names></name><name name-style="western"><surname>Gallardo</surname><given-names>F</given-names></name><name name-style="western"><surname>Ros-Farré</surname><given-names>P</given-names></name><name name-style="western"><surname>Pujade-Villar</surname><given-names>J</given-names></name></person-group> (<year>2004</year>) <article-title>Las especies sudamericanas del género <italic><tp:taxon-name><tp:taxon-name-part taxon-name-part-type="genus">Neralsia</tp:taxon-name-part></tp:taxon-name></italic> Cameron (<tp:taxon-name><tp:taxon-name-part taxon-name-part-type="order">Hymenoptera</tp:taxon-name-part></tp:taxon-name>: <tp:taxon-name><tp:taxon-name-part taxon-name-part-type="superfamily">Cynipoidea</tp:taxon-name-part></tp:taxon-name>: <tp:taxon-name><tp:taxon-name-part taxon-name-part-type="family">Figitidae</tp:taxon-name-part></tp:taxon-name>: <tp:taxon-name><tp:taxon-name-part taxon-name-part-type="subfamily">Figitinae</tp:taxon-name-part></tp:taxon-name>): estudio del material tipo.</article-title><source>Butlletí de la Institució Catalana d’Història Natural</source><volume>72</volume>: <fpage>61</fpage>–<lpage>81</lpage>.</mixed-citation></ref><ref id="B18"><mixed-citation xmlns:xlink="http://www.w3.org/1999/xlink" xlink:type="simple"><person-group><name name-style="western"><surname>Jiménez</surname><given-names>M</given-names></name><name name-style="western"><surname>Díaz</surname><given-names>NB</given-names></name><name name-style="western"><surname>Gallardo</surname><given-names>F</given-names></name><name name-style="western"><surname>Ros-Farré</surname><given-names>P</given-names></name><name name-style="western"><surname>Pujade-Villar</surname><given-names>J</given-names></name></person-group> (<year>2005a</year>) <article-title>Resultados preliminares del estudio de las especies sudamericanas del género <italic><tp:taxon-name><tp:taxon-name-part taxon-name-part-type="genus">Neralsia</tp:taxon-name-part></tp:taxon-name></italic> Cameron (<tp:taxon-name><tp:taxon-name-part taxon-name-part-type="order">Hymenoptera</tp:taxon-name-part></tp:taxon-name>: <tp:taxon-name><tp:taxon-name-part taxon-name-part-type="superfamily">Cynipoidea</tp:taxon-name-part></tp:taxon-name>: <tp:taxon-name><tp:taxon-name-part taxon-name-part-type="family">Figitidae</tp:taxon-name-part></tp:taxon-name>: <tp:taxon-name><tp:taxon-name-part taxon-name-part-type="subfamily">Figitinae</tp:taxon-name-part></tp:taxon-name>).</article-title><source>Sessió Conjunta d’Entomologia de la Institució Catalana d’Història Natural y la Societat Catalana de Lepidopterologia</source><volume>13</volume>(<issue>2003</issue>): <fpage>73</fpage>–<lpage>84</lpage>.</mixed-citation></ref><ref id="B19"><mixed-citation xmlns:xlink="http://www.w3.org/1999/xlink" xlink:type="simple"><person-group><name name-style="western"><surname>Jiménez</surname><given-names>M</given-names></name><name name-style="western"><surname>Díaz</surname><given-names>NB</given-names></name><name name-style="western"><surname>Gallardo</surname><given-names>F</given-names></name><name name-style="western"><surname>Ros-Farré</surname><given-names>P</given-names></name><name name-style="western"><surname>Pujade-Villar</surname><given-names>J</given-names></name></person-group> (<year>2005b</year>) <article-title>Descripción de ocho especies sudamericanas del género <italic><tp:taxon-name><tp:taxon-name-part taxon-name-part-type="genus">Neralsia</tp:taxon-name-part></tp:taxon-name></italic> Cameron 1883, con carena escutelar alta (<tp:taxon-name><tp:taxon-name-part taxon-name-part-type="order">Hymenoptera</tp:taxon-name-part></tp:taxon-name>: <tp:taxon-name><tp:taxon-name-part taxon-name-part-type="superfamily">Cynipoidea</tp:taxon-name-part></tp:taxon-name>: <tp:taxon-name><tp:taxon-name-part taxon-name-part-type="family">Figitidae</tp:taxon-name-part></tp:taxon-name>).</article-title><source>Nouvelle Revue d’Entomologie</source> (<series>N.S.</series>) <volume>22</volume>(<issue>2</issue>): <fpage>165</fpage>–<lpage>179</lpage>.</mixed-citation></ref><ref id="B20"><mixed-citation xmlns:xlink="http://www.w3.org/1999/xlink" xlink:type="simple"><person-group><name name-style="western"><surname>Jiménez</surname><given-names>M</given-names></name><name name-style="western"><surname>Díaz</surname><given-names>NB</given-names></name><name name-style="western"><surname>Gallardo</surname><given-names>F</given-names></name><name name-style="western"><surname>Ros-Farré</surname><given-names>P</given-names></name><name name-style="western"><surname>Pujade-Villar</surname><given-names>J</given-names></name></person-group> (<year>2006</year>) <article-title>Descripción de nueve especies sudamericanas del género <italic><tp:taxon-name><tp:taxon-name-part taxon-name-part-type="genus">Neralsia</tp:taxon-name-part></tp:taxon-name></italic> Cameron con carena escutelar baja (<tp:taxon-name><tp:taxon-name-part taxon-name-part-type="order">Hymenoptera</tp:taxon-name-part></tp:taxon-name>: <tp:taxon-name><tp:taxon-name-part taxon-name-part-type="superfamily">Cynipoidea</tp:taxon-name-part></tp:taxon-name>: <tp:taxon-name><tp:taxon-name-part taxon-name-part-type="family">Figitidae</tp:taxon-name-part></tp:taxon-name>).</article-title><source>Neotropical Entomology</source><volume>31</volume>(<issue>1</issue>): <fpage>59</fpage>–<lpage>69</lpage>. doi: <ext-link ext-link-type="doi" xlink:href="10.1590/S1519-566X2006000100009" xlink:type="simple">10.1590/S1519-566X2006000100009</ext-link></mixed-citation></ref><ref id="B21"><mixed-citation xmlns:xlink="http://www.w3.org/1999/xlink" xlink:type="simple"><person-group><name name-style="western"><surname>Jiménez</surname><given-names>M</given-names></name><name name-style="western"><surname>Paretas-Martínez</surname><given-names>J</given-names></name><name name-style="western"><surname>Pujade-Villar</surname><given-names>J</given-names></name></person-group> (<year>2007</year>) <article-title>Revision of the South American species of <italic><tp:taxon-name><tp:taxon-name-part taxon-name-part-type="genus">Neralsia</tp:taxon-name-part></tp:taxon-name></italic> (<tp:taxon-name><tp:taxon-name-part taxon-name-part-type="order">Hymenoptera</tp:taxon-name-part></tp:taxon-name>: <tp:taxon-name><tp:taxon-name-part taxon-name-part-type="family">Figitidae</tp:taxon-name-part></tp:taxon-name>) with the description of eight new species.</article-title><source>Revista de Biologia Tropical</source> (<trans-source xml:lang="en">International Journal of Tropical Biology</trans-source>) <volume>56</volume>(<issue>2</issue>): <fpage>795</fpage>–<lpage>828</lpage>. doi: <ext-link ext-link-type="doi" xlink:href="10.15517/rbt.v56i2.5625" xlink:type="simple">10.15517/rbt.v56i2.5625</ext-link></mixed-citation></ref><ref id="B22"><mixed-citation xmlns:xlink="http://www.w3.org/1999/xlink" xlink:type="simple"><person-group><name name-style="western"><surname>Jimenéz</surname><given-names>M</given-names></name><name name-style="western"><surname>Paretas-Martínez</surname><given-names>J</given-names></name><name name-style="western"><surname>Pujade-Villar</surname><given-names>J</given-names></name></person-group> (<year>2008a</year>) <article-title>Revisión de las especies de <italic><tp:taxon-name><tp:taxon-name-part taxon-name-part-type="genus">Neralsia</tp:taxon-name-part></tp:taxon-name></italic> de Centroamérica y las Antillas, con la descripción de once especies nuevas (<tp:taxon-name><tp:taxon-name-part taxon-name-part-type="order">Hymenoptera</tp:taxon-name-part></tp:taxon-name>: <tp:taxon-name><tp:taxon-name-part taxon-name-part-type="family">Figitidae</tp:taxon-name-part></tp:taxon-name>: <tp:taxon-name><tp:taxon-name-part taxon-name-part-type="subfamily">Figitinae</tp:taxon-name-part></tp:taxon-name>).</article-title><source>Dugesiana</source><volume>15</volume>(<issue>1</issue>): <fpage>45</fpage>–<lpage>68</lpage>.</mixed-citation></ref><ref id="B23"><mixed-citation xmlns:xlink="http://www.w3.org/1999/xlink" xlink:type="simple"><person-group><name name-style="western"><surname>Jiménez</surname><given-names>M</given-names></name><name name-style="western"><surname>Paretas-Martínez</surname><given-names>J</given-names></name><name name-style="western"><surname>Pujade-Villar</surname><given-names>J</given-names></name></person-group> (<year>2008b</year>) <article-title>Revision of the species of <italic><tp:taxon-name><tp:taxon-name-part taxon-name-part-type="genus">Neralsia</tp:taxon-name-part></tp:taxon-name></italic> (<tp:taxon-name><tp:taxon-name-part taxon-name-part-type="order">Hymenoptera</tp:taxon-name-part></tp:taxon-name>: <tp:taxon-name><tp:taxon-name-part taxon-name-part-type="family">Figitidae</tp:taxon-name-part></tp:taxon-name>: <tp:taxon-name><tp:taxon-name-part taxon-name-part-type="subfamily">Figitinae</tp:taxon-name-part></tp:taxon-name>) from North America.</article-title><source>Annals of the Entomological Society of America</source><volume>101</volume>(<issue>6</issue>): <fpage>993</fpage>–<lpage>1002</lpage>. doi: <ext-link ext-link-type="doi" xlink:href="10.1603/0013-8746-101.6.993" xlink:type="simple">10.1603/0013-8746-101.6.993</ext-link></mixed-citation></ref><ref id="B25"><mixed-citation xmlns:xlink="http://www.w3.org/1999/xlink" xlink:type="simple"><person-group><name name-style="western"><surname>Jiménez</surname><given-names>M</given-names></name><name name-style="western"><surname>Pujade-Villar</surname><given-names>J</given-names></name></person-group> (<year>2009</year>) <article-title>Descripción de nueva especie de <italic><tp:taxon-name><tp:taxon-name-part taxon-name-part-type="genus">Neralsia</tp:taxon-name-part></tp:taxon-name></italic> (<tp:taxon-name><tp:taxon-name-part taxon-name-part-type="order">Hymenoptera</tp:taxon-name-part></tp:taxon-name>: <tp:taxon-name><tp:taxon-name-part taxon-name-part-type="subfamily">Figitinae</tp:taxon-name-part></tp:taxon-name>) de Bolivia.</article-title><source>Boletín Sociedad Entomológica Aragonesa</source><volume>45</volume>: <fpage>313</fpage>–<lpage>315</lpage>.</mixed-citation></ref><ref id="B30"><mixed-citation xmlns:xlink="http://www.w3.org/1999/xlink" xlink:type="simple"><person-group><name name-style="western"><surname>Petersen-Silva</surname><given-names>R</given-names></name><name name-style="western"><surname>Pujade-Villar</surname><given-names>J</given-names></name></person-group> (<year>2010</year>) <article-title>Descripción de dos nuevas especies del género <italic><tp:taxon-name><tp:taxon-name-part taxon-name-part-type="genus">Neralsia</tp:taxon-name-part></tp:taxon-name></italic> Cameron de Venezuela (<tp:taxon-name><tp:taxon-name-part taxon-name-part-type="order">Hymenoptera</tp:taxon-name-part></tp:taxon-name>: <tp:taxon-name><tp:taxon-name-part taxon-name-part-type="superfamily">Cynipoidea</tp:taxon-name-part></tp:taxon-name>: <tp:taxon-name><tp:taxon-name-part taxon-name-part-type="family">Figitidae</tp:taxon-name-part></tp:taxon-name>).</article-title><source>Dugesiana</source><volume>17</volume>(<issue>1</issue>): <fpage>49</fpage>–<lpage>52</lpage>.</mixed-citation></ref><ref id="B31"><mixed-citation xmlns:xlink="http://www.w3.org/1999/xlink" xlink:type="simple"><person-group><name name-style="western"><surname>Petersen-Silva</surname><given-names>R</given-names></name><name name-style="western"><surname>Jiménez</surname><given-names>M</given-names></name><name name-style="western"><surname>García</surname><given-names>JL</given-names></name><name name-style="western"><surname>Pujade-Villar</surname><given-names>J</given-names></name></person-group> (<year>2010</year>) <article-title>Nuevos aportes al conocimiento de las especies del género <italic><tp:taxon-name><tp:taxon-name-part taxon-name-part-type="genus">Neralsia</tp:taxon-name-part></tp:taxon-name></italic> Cameron (<tp:taxon-name><tp:taxon-name-part taxon-name-part-type="order">Hymenoptera</tp:taxon-name-part></tp:taxon-name>: <tp:taxon-name><tp:taxon-name-part taxon-name-part-type="family">Figitidae</tp:taxon-name-part></tp:taxon-name>: <tp:taxon-name><tp:taxon-name-part taxon-name-part-type="subfamily">Figitinae</tp:taxon-name-part></tp:taxon-name>) en Venezuela.</article-title><source>Boletín de la Sociedad Entomológica Aragonesa</source><volume>46</volume>: <fpage>373</fpage>–<lpage>376</lpage>.</mixed-citation></ref><ref id="B32"><mixed-citation xmlns:xlink="http://www.w3.org/1999/xlink" xlink:type="simple"><person-group><name name-style="western"><surname>Pujade-Villar</surname><given-names>J</given-names></name><name name-style="western"><surname>Paretas-Martínez</surname><given-names>J</given-names></name><name name-style="western"><surname>Jiménez</surname><given-names>M</given-names></name></person-group> (<year>2006</year>) <article-title>Description of a new species of <italic><tp:taxon-name><tp:taxon-name-part taxon-name-part-type="genus">Neralsia</tp:taxon-name-part></tp:taxon-name></italic> Cameron with a wide distribution in the American continent: <italic><tp:taxon-name><tp:taxon-name-part taxon-name-part-type="genus">N.</tp:taxon-name-part> <tp:taxon-name-part taxon-name-part-type="species">incompleta</tp:taxon-name-part></tp:taxon-name></italic> n. sp. (<tp:taxon-name><tp:taxon-name-part taxon-name-part-type="order">Hymenoptera</tp:taxon-name-part></tp:taxon-name>: <tp:taxon-name><tp:taxon-name-part taxon-name-part-type="family">Figitidae</tp:taxon-name-part></tp:taxon-name>: <tp:taxon-name><tp:taxon-name-part taxon-name-part-type="subfamily">Figitinae</tp:taxon-name-part></tp:taxon-name>).</article-title><source>Annales de la Société Entomologique de France</source> (<series>n.s.</series>) <volume>42</volume>(<issue>1</issue>): <fpage>45</fpage>–<lpage>49</lpage>.</mixed-citation></ref><ref id="B10"><mixed-citation xmlns:xlink="http://www.w3.org/1999/xlink" xlink:type="simple"><person-group><name name-style="western"><surname>Díaz</surname><given-names>NB</given-names></name><name name-style="western"><surname>Gallardo</surname><given-names>F</given-names></name><name name-style="western"><surname>Marchiori</surname><given-names>C</given-names></name><name name-style="western"><surname>Linhares</surname><given-names>A</given-names></name></person-group> (<year>2000</year>) <article-title>About <tp:taxon-name><tp:taxon-name-part taxon-name-part-type="superfamily">Cynipoidea</tp:taxon-name-part></tp:taxon-name> of Brazil, parasitoids of dung-flies. II (<tp:taxon-name><tp:taxon-name-part taxon-name-part-type="class">Insecta</tp:taxon-name-part></tp:taxon-name>, <tp:taxon-name><tp:taxon-name-part taxon-name-part-type="order">Hymenoptera</tp:taxon-name-part></tp:taxon-name>).</article-title><source>Anais da Sociedade Entomolológica do Brasil</source><volume>29</volume>(<issue>3</issue>): <fpage>469</fpage>–<lpage>474</lpage>. doi: <ext-link ext-link-type="doi" xlink:href="10.1590/S0301-80592000000300009" xlink:type="simple">10.1590/S0301-80592000000300009</ext-link></mixed-citation></ref></ref-list></tp:taxon-treatment>
