# Supplementary material for: Review of Afrotropical Figitinae (Figitidae, Cynipoidea, Hymenoptera) with the first records of Neralsia and Lonchidia for the region
Source: Zookeys. 2014 Nov 10;(453):37–69. doi: 10.3897/zookeys.453.8511 (PMC4258626; doi:10.3897/zookeys.453.8511)
Supplement: XML Treatment for Xyalophora provancheri [file zookeys.453.8511-treatment8.xml]

<!DOCTYPE tp:taxon-treatment
  PUBLIC "-//TaxonX//DTD Taxonomic Treatment Publishing DTD v0 20100105//EN" "tax-treatment-NSO.dtd">
<tp:taxon-treatment xmlns:tp="http://www.plazi.org/taxpub"><tp:treatment-meta><kwd-group><label>Taxon classification</label><kwd><named-content content-type="kingdom">Animalia</named-content></kwd><kwd><named-content content-type="order">Hymenoptera</named-content></kwd><kwd><named-content content-type="family">Figitidae</named-content></kwd></kwd-group><mixed-citation publication-type="journal"><person-group><name><surname>van Noort</surname><given-names>Simon</given-names></name><name><surname>Buffington</surname><given-names>Matthew L.</given-names></name><name><surname>Forshage</surname><given-names>Mattias</given-names></name></person-group><article-title>Review of Afrotropical <tp:taxon-name><tp:taxon-name-part taxon-name-part-type="subfamily">Figitinae</tp:taxon-name-part></tp:taxon-name> (<tp:taxon-name><tp:taxon-name-part taxon-name-part-type="family">Figitidae</tp:taxon-name-part></tp:taxon-name>, <tp:taxon-name><tp:taxon-name-part taxon-name-part-type="superfamily">Cynipoidea</tp:taxon-name-part></tp:taxon-name>, <tp:taxon-name><tp:taxon-name-part taxon-name-part-type="order">Hymenoptera</tp:taxon-name-part></tp:taxon-name>) with the first records of <italic><tp:taxon-name><tp:taxon-name-part taxon-name-part-type="genus">Neralsia</tp:taxon-name-part></tp:taxon-name></italic> and <italic><tp:taxon-name><tp:taxon-name-part taxon-name-part-type="genus">Lonchidia</tp:taxon-name-part></tp:taxon-name></italic> for the region</article-title><source>Zookeys</source><day>10</day><month>11</month><year>2014</year><volume>2014</volume><issue>453</issue><fpage>37</fpage><lpage>69</lpage><pub-id pub-id-type="doi">10.3897/zookeys.453.8511</pub-id></mixed-citation></tp:treatment-meta><tp:nomenclature><tp:taxon-name>
                            <tp:taxon-name-part taxon-name-part-type="genus">Xyalophora</tp:taxon-name-part>
                            <tp:taxon-name-part taxon-name-part-type="species">provancheri</tp:taxon-name-part>
                        </tp:taxon-name><tp:taxon-authority>Jiménez &amp; Pujade-Villar, 2008</tp:taxon-authority><xref ref-type="fig" rid="F7">Figures 7</xref><xref ref-type="fig" rid="F8">, 8</xref><!--PageBreak--><!--PageBreak--></tp:nomenclature><tp:treatment-sec sec-type="Type material"><title>Type material.</title><p><bold>Holotype. Female:</bold> C-335, Burkina Faso, Komprenya, 1–6.VI.1988, Sanborne, Landry &amp; Tou Sarame” (white label); “Holotype desig.-2006 Jiménez &amp; Pujade-Villar” (red label); “<italic><tp:taxon-name><tp:taxon-name-part taxon-name-part-type="genus">Xyalophora</tp:taxon-name-part> <tp:taxon-name-part taxon-name-part-type="species">provancheri</tp:taxon-name-part></tp:taxon-name></italic> sp. n. &amp; Jiménez &amp; Pujade-Villar, det. 2006” (white label); IMAGED WaspWeb LAS 4.4 SAMC 2014 (yellow label). Deposited in CNCI, Ottawa.</p></tp:treatment-sec><tp:treatment-sec sec-type="Diagnosis"><title>Diagnosis.</title><p>Occipital carinae parallel, fine. Scutellar spine long, 0.5× length of the scutellum (excluding spine). First tergite short (0.25× as long as high in lateral view; equivalent in length to nucha in dorsal view). Notauli widened posteriorly (maximum width 0.8× the minimum distance separating them towards posterior mesoscutal margin). Marginal cell 2.5× as long as wide. Second flagellar segment longer than first.</p><fig id="F7" position="float" orientation="portrait"><label>Figure 7.</label><caption><p><italic><tp:taxon-name><tp:taxon-name-part taxon-name-part-type="genus">Xyalophora</tp:taxon-name-part> <tp:taxon-name-part taxon-name-part-type="species">provancheri</tp:taxon-name-part></tp:taxon-name></italic>, holotype female. <bold>A</bold> lateral habitus <bold>B</bold> dorsal habitus <bold>C</bold> head and mesosoma, lateral view <bold>D</bold> head and mesosoma, dorsal view <bold>E</bold> head and antennae, anterio-lateral view <bold>F</bold> head, anterior view.</p></caption><graphic xmlns:xlink="http://www.w3.org/1999/xlink" xlink:href="zookeys-453-037-g007.jpg" position="float" orientation="portrait" xlink:type="simple" id="oo_33819.jpg"/></fig><fig id="F8" position="float" orientation="portrait"><label>Figure 8.</label><caption><p><italic><tp:taxon-name><tp:taxon-name-part taxon-name-part-type="genus">Xyalophora</tp:taxon-name-part> <tp:taxon-name-part taxon-name-part-type="species">provancheri</tp:taxon-name-part></tp:taxon-name></italic>, holotype female. <bold>A</bold> head and mesosoma, dorso-lateral view <bold>B</bold> metasoma, lateral view <bold>C</bold> head and partial mesosoma, anterio-dorsal view <bold>D</bold> forewing (inset: data labels).</p></caption><graphic xmlns:xlink="http://www.w3.org/1999/xlink" xlink:href="zookeys-453-037-g008.jpg" position="float" orientation="portrait" xlink:type="simple" id="oo_33820.jpg"/></fig></tp:treatment-sec><tp:treatment-sec sec-type="Distribution"><title>Distribution.</title><p>Burkina Faso.</p><!--PageBreak--></tp:treatment-sec></tp:taxon-treatment>
